# Supplementary material for: Effect of Sulfur Modification on Structural and Electrochemical Performance of Pitch-Based Carbon Materials for Lithium/Sodium Ion Batteries
Source: Nanomaterials (Basel). 2024 Aug 28;14(17):1410. doi: 10.3390/nano14171410 (PMC11397243; doi:10.3390/nano14171410)
Supplement: Supplementary file 1 [file nanomaterials-14-01410-s001.zip]

Archive with 1 entries (1 files):
- nanomaterials-3106186-supplementary.pdf
